# Supplementary material for: Evaluation of urban community digital landscape and runoff regulation effect by GIS and InVEST model
Source: PLoS One. 2026 Jun 29;21(6):e0352335. doi: 10.1371/journal.pone.0352335 (PMC13313334; doi:10.1371/journal.pone.0352335)
Supplement: S1 Data — (ZIP) [file pone.0352335.s001.zip]

Archive with 15 entries (14 files):
- Dataset/
- Dataset/Calibration Data.csv
- Dataset/Calibration Summary.csv
- Dataset/Correlation Data.csv
- Dataset/Data Package Template.csv
- Dataset/Figure data.xlsx
- Dataset/Grid Current.csv
- Dataset/Grid G+10pct.csv
- Dataset/Grid G+15pct.csv
- Dataset/Grid G+15pct_A+10pct.csv
- Dataset/Grid G+15pct_A+23pct.csv
- Dataset/Grid G+5pct.csv
- Dataset/Monthly Runoff.csv
- Dataset/Rainfall Runoff.csv
- Dataset/Scenario Summary.csv
