# Supplementary material for: Evaluation of urban community digital landscape and runoff regulation effect by GIS and InVEST model
Source: PLoS One. 2026 Jun 29;21(6):e0352335. doi: 10.1371/journal.pone.0352335 (PMC13313334; doi:10.1371/journal.pone.0352335)
Supplement: S1 Data — (ZIP) [file pone.0352335.s001.zip › Dataset/Calibration Data.csv]

Event_ID	Scenario	Observed_Runoff_mm	Simulated_Runoff_mm	Absolute_Error_mm	Relative_Error_pct
CAL-1	Calibrated	12	12.2	=D2-C2	=ABS(E2)/C2*100
CAL-2	Calibrated	16	15.8	=D3-C3	=ABS(E3)/C3*100
CAL-3	Calibrated	20	20.1	=D4-C4	=ABS(E4)/C4*100
CAL-4	Calibrated	24	23.9	=D5-C5	=ABS(E5)/C5*100
CAL-5	Calibrated	28	28.3	=D6-C6	=ABS(E6)/C6*100
CAL-6	Calibrated	34	33.6	=D7-C7	=ABS(E7)/C7*100
CAL-7	Calibrated	40	40.2	=D8-C8	=ABS(E8)/C8*100
WET-1	WetSeason	12	14.4	=D9-C9	=ABS(E9)/C9*100
WET-2	WetSeason	16	18.7	=D10-C10	=ABS(E10)/C10*100
WET-3	WetSeason	20	23.1	=D11-C11	=ABS(E11)/C11*100
WET-4	WetSeason	24	26.5	=D12-C12	=ABS(E12)/C12*100
WET-5	WetSeason	28	30.2	=D13-C13	=ABS(E13)/C13*100
WET-6	WetSeason	34	37.9	=D14-C14	=ABS(E14)/C14*100
WET-7	WetSeason	40	47.2	=D15-C15	=ABS(E15)/C15*100
DRY-1	DrySeason	12	7.8	=D16-C16	=ABS(E16)/C16*100
DRY-2	DrySeason	16	10.5	=D17-C17	=ABS(E17)/C17*100
DRY-3	DrySeason	20	15.2	=D18-C18	=ABS(E18)/C18*100
DRY-4	DrySeason	24	18.1	=D19-C19	=ABS(E19)/C19*100
DRY-5	DrySeason	28	23.3	=D20-C20	=ABS(E20)/C20*100
DRY-6	DrySeason	34	30.1	=D21-C21	=ABS(E21)/C21*100
DRY-7	DrySeason	40	38.2	=D22-C22	=ABS(E22)/C22*100
HIG-1	HighVeg	12	6.3	=D23-C23	=ABS(E23)/C23*100
HIG-2	HighVeg	16	9.0	=D24-C24	=ABS(E24)/C24*100
HIG-3	HighVeg	20	13.6	=D25-C25	=ABS(E25)/C25*100
HIG-4	HighVeg	24	17.4	=D26-C26	=ABS(E26)/C26*100
HIG-5	HighVeg	28	21.1	=D27-C27	=ABS(E27)/C27*100
HIG-6	HighVeg	34	27.5	=D28-C28	=ABS(E28)/C28*100
HIG-7	HighVeg	40	31.2	=D29-C29	=ABS(E29)/C29*100
LOW-1	LowVeg	12	14.6	=D30-C30	=ABS(E30)/C30*100
LOW-2	LowVeg	16	18.5	=D31-C31	=ABS(E31)/C31*100
LOW-3	LowVeg	20	23.4	=D32-C32	=ABS(E32)/C32*100
LOW-4	LowVeg	24	26.7	=D33-C33	=ABS(E33)/C33*100
LOW-5	LowVeg	28	30.1	=D34-C34	=ABS(E34)/C34*100
LOW-6	LowVeg	34	38.0	=D35-C35	=ABS(E35)/C35*100
LOW-7	LowVeg	40	48.1	=D36-C36	=ABS(E36)/C36*100
URB-1	Urbanized	12	17.1	=D37-C37	=ABS(E37)/C37*100
URB-2	Urbanized	16	20.6	=D38-C38	=ABS(E38)/C38*100
URB-3	Urbanized	20	25.8	=D39-C39	=ABS(E39)/C39*100
URB-4	Urbanized	24	31.1	=D40-C40	=ABS(E40)/C40*100
URB-5	Urbanized	28	34.6	=D41-C41	=ABS(E41)/C41*100
URB-6	Urbanized	34	40.8	=D42-C42	=ABS(E42)/C42*100
URB-7	Urbanized	40	45.0	=D43-C43	=ABS(E43)/C43*100
