# Supplementary material for: Evaluation of urban community digital landscape and runoff regulation effect by GIS and InVEST model
Source: PLoS One. 2026 Jun 29;21(6):e0352335. doi: 10.1371/journal.pone.0352335 (PMC13313334; doi:10.1371/journal.pone.0352335)
Supplement: S1 Data — (ZIP) [file pone.0352335.s001.zip › Dataset/Calibration Summary.csv]

Metric	Value
Reference_dataset_R2_Calibrated	#REF!
Reference_dataset_MRE_Calibrated_pct	#REF!
Published_target_R2	0.89
Published_target_MRE_pct	1.3
