# Supplementary material for: Evaluation of urban community digital landscape and runoff regulation effect by GIS and InVEST model
Source: PLoS One. 2026 Jun 29;21(6):e0352335. doi: 10.1371/journal.pone.0352335 (PMC13313334; doi:10.1371/journal.pone.0352335)
Supplement: S1 Data — (ZIP) [file pone.0352335.s001.zip › Dataset/Correlation Data.csv]

FI_vs_Annual_Runoff
FI	Green22_Runoff_mm	Green25_Runoff_mm	Green28_Runoff_mm	Green31_Runoff_mm	Green34_Runoff_mm	Green37_Runoff_mm
0.2	47.0	45.6	44.4	43.2	42.0	40.8
0.25	47.7	46.3	45.1	43.9	42.6	41.4
0.3	48.4	47.0	45.8	44.5	43.3	42.1
0.35	49.1	47.7	46.4	45.2	44.0	42.7
0.4	49.8	48.3	47.1	45.8	44.6	43.4
0.45	50.5	49.0	47.8	46.5	45.2	44.0
0.5	51.2	49.7	48.4	47.2	45.9	44.6
0.55	51.9	50.4	49.1	47.8	46.6	45.3
0.6	52.6	51.1	49.8	48.5	47.2	45.9
0.65	53.3	51.8	50.5	49.1	47.8	46.6
0.7	54.0	52.4	51.2	49.8	48.5	47.2
0.75	54.7	53.1	51.8	50.5	49.2	47.8
0.8	55.4	53.8	52.5	51.1	49.8	48.5
AI_vs_Runoff_Reduction
AI	Agg5_Reduction_pct	Agg10_Reduction_pct	Agg15_Reduction_pct	Agg20_Reduction_pct	Agg23_Reduction_pct	Agg25_Reduction_pct
50	15.5	19.5	23.0	26.0	28.0	30.0
55	18.6	22.5	25.9	28.9	30.9	32.8
60	21.6	25.5	28.9	31.8	33.7	35.6
65	24.6	28.5	31.9	34.7	36.5	38.4
70	27.7	31.5	34.8	37.6	39.4	41.2
75	30.8	34.5	37.8	40.5	42.2	44.0
80	33.8	37.5	40.7	43.4	45.1	46.8
85	36.8	40.5	43.6	46.3	48.0	49.6
90	39.9	43.5	46.6	49.2	50.8	52.4
Layout_Comparison
Rainfall_Intensity_mm	Decentralized_Low_pct	Decentralized_Medium_pct	Decentralized_High_pct	Centralized_Low_pct	Centralized_Medium_pct	Centralized_High_pct
10	26.0	26.0	26.0	25.0	25.5	26.0
15	27.7	27.9	28.5	26.4	27.3	27.9
20	29.4	29.9	31.0	27.8	29.1	29.9
25	31.1	31.9	33.5	29.2	30.9	31.9
30	32.8	33.8	36.0	30.6	32.7	33.8
35	34.5	35.8	38.5	32.0	34.5	35.8
40	36.2	37.7	41.0	33.4	36.3	37.7
45	37.9	39.6	43.5	34.8	38.1	39.6
50	39.6	41.6	46.0	36.2	39.9	41.6
55	41.3	43.5	48.5	37.6	41.7	43.5
60	43.0	45.5	51.0	39.0	43.5	45.5
