# Supplementary material for: Evaluation of urban community digital landscape and runoff regulation effect by GIS and InVEST model
Source: PLoS One. 2026 Jun 29;21(6):e0352335. doi: 10.1371/journal.pone.0352335 (PMC13313334; doi:10.1371/journal.pone.0352335)
Supplement: S1 Data — (ZIP) [file pone.0352335.s001.zip › Dataset/Data Package Template.csv]

Item	Recommended filename	Contains	Need for submission?
S1	observed_runoff_events.csv	42 sets of rainfall runoff observation data (location, date, rainfall amount, observed runoff, simulated runoff)	Yes
S2	landscape_classification_accuracy.csv	Sample points, real categories, predicted categories, confusion matrix	Yes
S3	nlcd_cross_validation.csv	Comparison between GIS and NLCD, simulated values, and deviations	Yes
S4	parameter_calibration_summary.csv	Sensitivity coefficient and results before and after parameter adjustment	Yes
S5	optimization_scenarios.csv	Current situation and optimization scenario indicators and results	Yes
