# Supplementary material for: Evaluation of urban community digital landscape and runoff regulation effect by GIS and InVEST model
Source: PLoS One. 2026 Jun 29;21(6):e0352335. doi: 10.1371/journal.pone.0352335 (PMC13313334; doi:10.1371/journal.pone.0352335)
Supplement: S1 Data — (ZIP) [file pone.0352335.s001.zip › Dataset/Figure data.xlsx]

## Sheet: Figure 2
Observed Runoff Depth (mm)	Calibrated (mm)	WetSeason (mm)	DrySeason (mm)	HighVeg (mm)	LowVeg (mm)	Urbanized (mm)			Observed Runoff Depth (mm)	Calibrated (mm)	Calibrated ±1σ (mm)	WetSeason (mm)	WetSeason ±1σ (mm)	DrySeason (mm)	DrySeason ±1σ (mm)	HighVeg (mm)	HighVeg ±1σ (mm)	LowVeg (mm)	LowVeg ±1σ (mm)	Urbanized (mm)	Urbanized ±1σ (mm)
10.2	11.8	16.3	9.1	7.2	15.4	17.9			10.2	1.6	±1.2	6.1	±1.5	-1.1	±1.3	-3	±1.4	5.2	±1.6	7.7	±1.7
12.5	13.7	18.2	10.8	8.5	17.1	19.6			12.5	1.2	±1.1	5.7	±1.4	-1.7	±1.2	-4	±1.3	4.6	±1.5	7.1	±1.6
14.8	15.6	20.1	12.7	10.3	19.2	21.8			14.8	0.8	±1.0	5.3	±1.3	-2.1	±1.2	-4.5	±1.2	4.4	±1.4	7	±1.5
17.3	17.9	22.4	14.6	12.1	21.5	24.2			17.3	0.6	±0.9	5.1	±1.2	-2.7	±1.1	-5.2	±1.2	4.2	±1.3	6.9	±1.4
19.6	20.2	24.7	16.5	13.8	23.7	26.5			19.6	0.6	±0.9	5.1	±1.2	-3.1	±1.1	-5.8	±1.1	4.1	±1.3	6.9	±1.4
22.1	22.5	27.1	18.4	15.6	25.9	28.9			22.1	0.4	±0.8	5	±1.1	-3.7	±1.0	-6.5	±1.1	3.8	±1.2	6.8	±1.3
24.7	24.9	29.5	20.3	17.4	28.2	31.3			24.7	0.2	±0.8	4.8	±1.1	-4.4	±1.0	-7.3	±1.0	3.5	±1.2	6.6	±1.3
27.3	27.4	32	22.2	19.3	30.5	33.8			27.3	0.1	±0.7	4.7	±1.0	-5.1	±0.9	-8	±1.0	3.2	±1.1	6.5	±1.2
30.1	30.2	34.7	24.1	21.2	32.9	36.4			30.1	0.1	±0.7	4.6	±1.0	-6	±0.9	-8.9	±0.9	2.8	±1.1	6.3	±1.2
32.8	32.9	37.3	26	23.1	35.3	39			32.8	0.1	±0.7	4.5	±1.0	-6.8	±0.9	-9.7	±0.9	2.5	±1.0	6.2	±1.1
35.6	35.7	40.1	27.9	25	37.8	41.7			35.6	0.1	±0.6	4.5	±0.9	-7.7	±0.8	-10.6	±0.9	2.2	±1.0	6.1	±1.1
38.4	38.5	42.8	29.8	26.9	40.2	44.3			38.4	0.1	±0.6	4.4	±0.9	-8.6	±0.8	-11.5	±0.8	1.8	±0.9	5.9	±1.0
41.2	41.3	45.6	31.7	28.8	42.7	47			41.2	0.1	±0.6	4.4	±0.9	-9.5	±0.8	-12.4	±0.8	1.5	±0.9	5.8	±1.0
44	44.1	48.3	33.6	30.7	45.1	49.6			44	0.1	±0.5	4.3	±0.8	-10.4	±0.7	-13.3	±0.8	1.1	±0.9	5.6	±1.0
46.8	46.9	51.1	35.5	32.6	47.6	52.3			46.8	0.1	±0.5	4.3	±0.8	-11.3	±0.7	-14.2	±0.7	0.8	±0.8	5.5	±0.9
Observed Runoff Depth (mm)	Calibrated (%)	WetSeason (%)	DrySeason (%)	HighVeg (%)	LowVeg (%)	Urbanized (%)
10.2	15.7	59.8	10.8	29.4	51	75.5
12.5	9.6	45.6	13.6	32	36.8	56.8
14.8	5.4	35.8	14.2	30.4	29.7	47.3
17.3	3.5	29.5	15.6	30.1	24.3	39.9
19.6	3.1	26	15.8	29.6	20.9	35.2
22.1	1.8	23.1	16.7	29.4	17.6	30.8
24.7	0.8	20.2	17.8	29.6	14.2	26.7
27.3	0.4	18.3	18.7	29.3	11.7	23.8
30.1	0.3	16.3	20	29.6	9.3	21
32.8	0.3	14.9	20.7	29.6	7.6	18.9
35.6	0.3	13.5	21.6	29.8	6.2	17.1
38.4	0.3	12.2	22.4	30	4.7	15.4
41.2	0.2	11.2	23.1	30.1	3.6	14.1
44	0.2	10.2	23.6	30.2	2.5	12.7
46.8	0.2	9.2	24.1	30.3	1.7	11.7

## Sheet: Figure 3
Metric	Current	G+5%	G+10%	G+15%	G+15%A+10%	G+15%A+23%			Month	Current	G+5%	G+10%	G+15%	G+15%A+10%	G+15%A+23%
Impervious Area (%)	37.2	32.2	27.2	22.2	22.2	22.2			Jan	35	32	28.9	25.2	23.9	22.9
Green Space (%)	28.5	33.5	38.5	43.5	43.5	43.5			Feb	32	29.2	26.4	23	21.9	20.9
Aggregation Index (%)	65	65	65	65	75	88			Mar	48	43.8	39.6	34.5	32.8	31.3
Runoff Depth (mm)	41.8	38.2	34.5	30.1	28.6	27.3			Apr	62	56.6	51.2	44.7	42.4	40.5
Runoff Coefficient	0.52	0.48	0.44	0.39	0.37	0.35			May	78	71.3	64.5	56.3	53.5	51
									Jun	89	81.4	73.6	64.3	61.1	58.2
Rainfall (mm/h)	Current	G+5%	G+10%	G+15%	G+15%A+10%	G+15%A+23%			Jul	95	86.9	78.5	68.4	65.1	62.1
5	0.9	0.8	0.7	0.6	0.6	0.5			Aug	88	80.5	72.6	63.3	60.3	57.6
10	2.3	2.1	1.9	1.7	1.6	1.5			Sep	72	65.8	59.3	51.8	49.3	47
15	4	3.7	3.3	2.9	2.8	2.6			Oct	54	49.3	44.5	38.8	36.9	35.2
20	5.9	5.4	4.9	4.3	4.1	3.9			Nov	41	37.4	33.8	29.5	28	26.8
25	8	7.3	6.6	5.8	5.5	5.2			Dec	36	32.9	29.7	25.9	24.6	23.5
30	10.2	9.3	8.4	7.4	7.1	6.7
35	12.5	11.4	10.3	9.1	8.7	8.2
40	14.9	13.6	12.3	10.8	10.3	9.8			Scenario	Scaling Factor (vs. Current)	Key Spatial Adjustment
45	17.4	15.9	14.4	12.6	12	11.4			Current	1	Base grid (green area: 70% of base)
50	20	18.2	16.5	14.4	13.7	13.1			G+5%	0.91	Uniform scaling
									G+10%	0.83	Uniform scaling
									G+15%	0.72	Uniform scaling
									G+15%A+10%	0.68	Central 3×3 grid: 80% of scaled value
									G+15%A+23%	0.65	Central 3×3 grid: 80% of scaled value

## Sheet: Figure 4
Landscape Fragmentation Index (FI)	Green Ratio = 22%	Green Ratio = 25%	Green Ratio = 28%	Green Ratio = 31%	Green Ratio = 34%	Green Ratio = 37%			Landscape Aggregation Index (AI)	Agg Improvement = 5%	Agg Improvement = 10%	Agg Improvement = 15%	Agg Improvement = 20%	Agg Improvement = 23%	Agg Improvement = 25%
0.2	43.2	42	40.8	39.6	38.4	37.2			50	15.5	19	22.5	26	28.1	29.5
0.3	45	43.8	42.6	41.4	40.2	39			60	21.5	25	28.5	32	34.1	35.5
0.4	46.8	45.6	44.4	43.2	42	40.8			70	27.5	31	34.5	38	40.1	41.5
0.5	48.6	47.4	46.2	45	43.8	42.6			80	33.5	37	40.5	44	46.1	47.5
0.6	50.4	49.2	48	46.8	45.6	44.4			90	39.5	43	46.5	50	52.1	53.5
0.7	52.2	51	49.8	48.6	47.4	46.2			*Calculation formula: reduction_rate = (12 + 0.7×agg_improve) + 0.6×(AI-50)
0.8	54	52.8	51.6	50.4	49.2	48
*Calculation formula: runoff_yield = (52 - 0.4×green_ratio) + 18×FI
Rainfall Intensity (mm)	Decentralized-Low Agg	Decentralized-Med Agg	Decentralized-High Agg	Centralized-Low Agg	Centralized-Med Agg	Centralized-High Agg					Indicator	Current (Document)	Green+5%	Green+10%	Green+15% (Document)	Green+15%+Agg+10%	Green+15%+Agg+23% (Optimal)
10	25.2	26	26.8	20.5	21.2	21.8					Runoff Depth (mm)	1	0.85	0.7	0.55	0.4	0.25
20	29.2	30	30.8	23.8	24.5	25.1					Runoff Reduction Rate (%)	0	0.15	0.3	0.45	0.65	1
30	33.2	34	34.8	27.1	27.8	28.4					Impervious Connectivity	1	0.95	0.9	0.85	0.75	0.6
40	37.2	38	38.8	30.4	31.1	31.7					Green Ratio (%)	0	0.33	0.67	1	1	1
50	41.2	42	42.8	33.7	34.4	35					Aggregation Index	0	0	0	0	0.5	1
60	45.2	46	46.8	37	37.7	38.3					Soil Infiltration (mm/h)	0	0.25	0.5	0.75	0.75	1
*Calculation formula: Decentralized = 22 + agg_factor×0.4×rainfall; Centralized = Decentralized × (1-0.186)											*Normalized to 0–1 scale; optimal scenario corresponds to 27.3 mm runoff depth (34.7% reduction from current 41.8 mm).
