# Supplementary material for: Evaluation of urban community digital landscape and runoff regulation effect by GIS and InVEST model
Source: PLoS One. 2026 Jun 29;21(6):e0352335. doi: 10.1371/journal.pone.0352335 (PMC13313334; doi:10.1371/journal.pone.0352335)
Supplement: S1 Data — (ZIP) [file pone.0352335.s001.zip › Dataset/Grid Current.csv]

Spatial runoff grid (Current)
Statistic	Value
Mean_mm	=AVERAGE(B8:K17)
Min_mm	=MIN(B8:K17)
Max_mm	=MAX(B8:K17)
	43.0	45.1	41.1	36.8	39.8	36.1	43.4	52.4	39.6	38.7
	46.4	45.5	43.7	36.5	42.8	47.9	33.6	39.8	29.7	34.0
	30.1	41.4	34.1	44.9	44.1	41.7	25.4	39.2	42.7	43.8
	32.3	39.7	36.2	37.3	50.4	37.4	42.8	49.2	38.9	42.2
	43.8	43.5	34.4	43.5	52.5	32.2	49.0	43.8	38.5	57.0
	48.3	34.6	43.5	47.0	41.7	47.8	42.5	47.7	53.1	38.3
	44.4	39.8	43.9	34.7	39.0	41.6	49.3	51.0	33.7	37.4
	47.5	29.1	39.8	42.3	51.8	47.8	40.7	40.4	41.3	53.7
	40.0	40.9	45.5	42.2	41.6	35.2	42.9	39.9	51.2	47.6
	42.8	47.7	40.6	50.4	43.0	47.1	34.0	45.4	31.2	28.8
