# Supplementary material for: Evaluation of urban community digital landscape and runoff regulation effect by GIS and InVEST model
Source: PLoS One. 2026 Jun 29;21(6):e0352335. doi: 10.1371/journal.pone.0352335 (PMC13313334; doi:10.1371/journal.pone.0352335)
Supplement: S1 Data — (ZIP) [file pone.0352335.s001.zip › Dataset/Grid G+10pct.csv]

Spatial runoff grid (G+10%)
Statistic	Value
Mean_mm	=AVERAGE(B8:K17)
Min_mm	=MIN(B8:K17)
Max_mm	=MAX(B8:K17)
	27.0	41.8	39.2	41.8	48.9	46.1	27.7	23.9	41.4	28.6
	35.6	41.6	24.2	21.0	37.5	36.0	34.0	36.0	29.7	25.1
	34.6	28.9	24.2	39.3	35.3	38.6	28.8	31.1	28.7	29.5
	37.1	30.2	38.2	38.1	49.9	26.0	41.9	35.1	35.6	25.6
	32.5	40.9	35.1	36.3	33.7	43.8	35.6	20.3	30.9	21.9
	13.0	32.0	45.1	36.1	27.5	29.1	43.6	36.8	36.1	35.3
	36.0	41.4	39.6	37.2	28.4	39.3	30.9	43.4	26.8	34.8
	35.7	26.4	47.8	45.9	32.5	41.1	38.4	17.4	37.5	35.3
	36.3	28.2	33.8	34.5	44.0	38.1	35.7	46.4	31.8	33.0
	23.0	46.7	42.5	42.1	40.4	36.5	37.2	34.0	34.3	36.1
