# Supplementary material for: Evaluation of urban community digital landscape and runoff regulation effect by GIS and InVEST model
Source: PLoS One. 2026 Jun 29;21(6):e0352335. doi: 10.1371/journal.pone.0352335 (PMC13313334; doi:10.1371/journal.pone.0352335)
Supplement: S1 Data — (ZIP) [file pone.0352335.s001.zip › Dataset/Grid G+15pct.csv]

Spatial runoff grid (G+15%)
Statistic	Value
Mean_mm	=AVERAGE(B8:K17)
Min_mm	=MIN(B8:K17)
Max_mm	=MAX(B8:K17)
	41.0	34.3	30.0	26.3	25.9	41.6	33.9	30.9	28.0	22.6
	29.9	36.5	27.6	28.8	28.8	31.2	19.2	28.7	24.4	36.6
	25.0	34.4	41.1	28.2	26.2	31.7	30.4	23.4	33.6	44.5
	28.6	29.0	23.1	32.6	21.7	22.6	39.3	24.1	38.0	41.1
	32.2	34.3	44.1	29.0	26.2	20.9	30.7	40.7	37.1	23.8
	24.4	26.9	32.4	29.0	31.9	32.5	28.3	30.1	31.8	29.8
	33.9	43.5	34.5	30.8	18.6	33.1	16.8	20.5	36.4	35.3
	29.3	18.4	27.8	25.6	34.8	46.2	31.9	24.9	22.2	30.0
	29.2	22.3	31.2	22.3	38.2	37.8	38.0	27.1	34.0	29.5
	27.7	28.0	21.3	20.3	36.0	29.1	31.9	37.4	18.3	24.9
