# Supplementary material for: Evaluation of urban community digital landscape and runoff regulation effect by GIS and InVEST model
Source: PLoS One. 2026 Jun 29;21(6):e0352335. doi: 10.1371/journal.pone.0352335 (PMC13313334; doi:10.1371/journal.pone.0352335)
Supplement: S1 Data — (ZIP) [file pone.0352335.s001.zip › Dataset/Grid G+15pct_A+10pct.csv]

Spatial runoff grid (G+15% A+10%)
Statistic	Value
Mean_mm	=AVERAGE(B8:K17)
Min_mm	=MIN(B8:K17)
Max_mm	=MAX(B8:K17)
	31.2	32.8	27.4	37.2	31.5	21.5	23.5	35.7	33.3	16.7
	39.5	34.2	39.4	27.3	27.9	22.1	47.8	28.8	41.1	25.5
	31.2	18.3	27.3	36.9	21.3	37.5	32.4	22.7	26.5	26.8
	29.7	26.3	24.2	27.9	22.8	21.0	29.7	36.2	19.3	30.0
	25.5	23.2	36.0	26.4	40.5	24.6	32.7	28.4	24.7	34.1
	28.9	34.2	29.7	22.4	29.3	30.4	36.7	23.7	29.7	18.0
	34.6	22.4	17.4	29.6	37.8	19.3	22.4	24.8	22.1	32.7
	24.4	25.0	34.1	24.7	33.0	23.2	21.5	17.2	43.0	27.8
	31.7	29.8	31.1	30.4	43.4	22.7	19.1	22.9	20.7	35.2
	35.8	23.3	20.3	27.5	39.8	11.5	33.7	22.5	37.3	22.5
