# Supplementary material for: Evaluation of urban community digital landscape and runoff regulation effect by GIS and InVEST model
Source: PLoS One. 2026 Jun 29;21(6):e0352335. doi: 10.1371/journal.pone.0352335 (PMC13313334; doi:10.1371/journal.pone.0352335)
Supplement: S1 Data — (ZIP) [file pone.0352335.s001.zip › Dataset/Grid G+15pct_A+23pct.csv]

Spatial runoff grid (G+15% A+23%)
Statistic	Value
Mean_mm	=AVERAGE(B8:K17)
Min_mm	=MIN(B8:K17)
Max_mm	=MAX(B8:K17)
	26.4	17.9	21.6	38.1	34.2	25.6	22.3	15.2	25.7	28.2
	27.8	27.8	20.6	28.0	28.2	37.5	41.5	27.5	23.1	28.0
	24.2	23.2	28.0	21.1	32.7	27.7	30.2	27.1	23.3	21.8
	26.8	24.6	30.1	28.4	18.9	28.9	19.0	24.1	26.4	13.9
	29.1	29.5	27.3	25.5	25.8	21.6	26.5	24.6	29.1	20.0
	30.1	29.4	27.4	25.3	32.3	16.8	31.6	30.1	30.4	31.1
	23.8	26.6	32.9	31.4	29.9	17.8	32.2	36.6	35.5	30.1
	17.5	35.0	27.4	11.1	31.1	18.0	19.3	24.0	37.3	25.8
	30.3	40.7	39.6	27.7	26.7	19.6	23.6	31.4	31.2	29.2
	35.4	23.0	28.0	33.5	32.5	35.9	31.2	26.3	31.0	21.4
