# Supplementary material for: Evaluation of urban community digital landscape and runoff regulation effect by GIS and InVEST model
Source: PLoS One. 2026 Jun 29;21(6):e0352335. doi: 10.1371/journal.pone.0352335 (PMC13313334; doi:10.1371/journal.pone.0352335)
Supplement: S1 Data — (ZIP) [file pone.0352335.s001.zip › Dataset/Grid G+5pct.csv]

Spatial runoff grid (G+5%)
Statistic	Value
Mean_mm	=AVERAGE(B8:K17)
Min_mm	=MIN(B8:K17)
Max_mm	=MAX(B8:K17)
	37.2	33.0	40.5	55.1	33.5	35.0	40.8	42.8	38.1	37.9
	44.3	43.0	32.1	38.8	39.6	32.0	41.2	33.3	46.1	40.7
	40.0	35.2	38.5	25.4	31.4	41.9	24.4	45.3	27.1	44.6
	33.4	44.8	40.3	28.6	48.1	49.4	38.9	37.4	38.2	32.5
	47.0	35.5	39.0	33.8	35.0	30.4	48.1	38.3	46.1	39.4
	34.5	37.1	35.4	39.4	36.7	37.2	29.7	33.7	50.9	34.6
	32.0	41.7	49.2	29.2	37.9	34.9	27.0	44.5	39.2	39.8
	34.1	42.5	35.6	38.3	31.6	30.8	48.7	35.8	41.4	39.1
	36.2	35.8	43.7	37.2	38.3	39.5	47.6	44.1	42.0	35.4
	29.7	46.0	46.1	38.4	43.1	44.8	45.2	45.8	36.1	49.9
