# Supplementary material for: Evaluation of urban community digital landscape and runoff regulation effect by GIS and InVEST model
Source: PLoS One. 2026 Jun 29;21(6):e0352335. doi: 10.1371/journal.pone.0352335 (PMC13313334; doi:10.1371/journal.pone.0352335)
Supplement: S1 Data — (ZIP) [file pone.0352335.s001.zip › Dataset/Monthly Runoff.csv]

Month	Current	G+5%	G+10%	G+15%	G+15% A+10%	G+15% A+23%
Jan	35	32	29	25	23	21
Feb	32	29	27	23	21	20
Mar	48	44	40	35	31	31
Apr	62	57	52	45	40	40
May	78	71	64	56	51	51
Jun	89	81	74	64	58	58
Jul	95	87	79	68	62	62
Aug	88	81	73	64	58	58
Sep	72	66	60	52	47	47
Oct	54	49	45	39	35	35
Nov	41	37	34	30	27	27
Dec	36	33	30	26	24	24
