# Supplementary material for: Evaluation of urban community digital landscape and runoff regulation effect by GIS and InVEST model
Source: PLoS One. 2026 Jun 29;21(6):e0352335. doi: 10.1371/journal.pone.0352335 (PMC13313334; doi:10.1371/journal.pone.0352335)
Supplement: S1 Data — (ZIP) [file pone.0352335.s001.zip › Dataset/Rainfall Runoff.csv]

Rainfall_Intensity_mm_h	Current	G+5%	G+10%	G+15%	G+15% A+10%	G+15% A+23%
5	0.7	0.6	0.5	0.4	0.4	0.3
10	1.6	1.4	1.3	1.1	1.0	0.9
15	2.6	2.3	2.1	1.9	1.8	1.7
20	3.7	3.3	3.0	2.7	2.6	2.5
25	4.8	4.4	4.0	3.6	3.4	3.2
30	5.9	5.5	5.0	4.5	4.2	4.0
35	7.1	6.6	6.0	5.4	5.1	4.8
40	8.3	7.8	7.1	6.2	5.9	5.7
45	9.6	8.9	8.2	7.1	6.8	6.5
50	10.9	10.1	9.3	8.2	7.8	7.4
