# Supplementary material for: Evaluation of urban community digital landscape and runoff regulation effect by GIS and InVEST model
Source: PLoS One. 2026 Jun 29;21(6):e0352335. doi: 10.1371/journal.pone.0352335 (PMC13313334; doi:10.1371/journal.pone.0352335)
Supplement: S1 Data — (ZIP) [file pone.0352335.s001.zip › Dataset/Scenario Summary.csv]

Scenario	Impervious_pct	Green_pct	Aggregation_pct	Annual_Runoff_mm	Runoff_Coefficient	Efficiency_vs_Current_pct
Current	37.2	28.0	65.0	41.8	0.52	=($E$2-E2)/$E$2*100
G+5%	32.5	32.0	65.0	38.7	0.49	=($E$2-E3)/$E$2*100
G+10%	27.5	38.0	65.0	34.8	0.46	=($E$2-E4)/$E$2*100
G+15%	22.2	43.0	65.0	30.2	0.43	=($E$2-E5)/$E$2*100
G+15% A+10%	22.2	43.0	75.0	28.5	0.41	=($E$2-E6)/$E$2*100
G+15% A+23%	22.2	43.0	88.0	27.3	0.4	=($E$2-E7)/$E$2*100
